# Supplementary material for: Evaluation of Antioxidant Capacity and Gut Microbiota Modulatory Effects of Different Kinds of Berries
Source: Antioxidants (Basel). 2022 May 22;11(5):1020. doi: 10.3390/antiox11051020 (PMC9137550; doi:10.3390/antiox11051020)
Supplement: Supplementary file 1 [file antioxidants-11-01020-s001.zip]

Archive with 1 entries (1 files):
- antioxidants-1727625-supplementary.pdf
